# Supplementary material for: An Isoxazoloquinone Derivative Inhibits Tumor Growth by Targeting STAT3 and Triggering Its Ubiquitin-Dependent Degradation
Source: Cancers (Basel). 2023 Apr 23;15(9):2424. doi: 10.3390/cancers15092424 (PMC10177496; doi:10.3390/cancers15092424)
Supplement: Supplementary file 1 [file cancers-15-02424-s001.zip]

Archive with 15 entries (12 files):
- File S1. uncropped/
- File S1. uncropped/.DS_Store
- File S1. uncropped/un-cropped Figures S3-S4 Wb_.png
- File S1. uncropped/Uncropped Figures S5-S6 WB.png
- File S1. uncropped/uncrppoed Figure S4.png
- Supplementary Figure S1.png
- Supplementary Figure S2.png
- Supplementary Figure S3.png
- __MACOSX/
- __MACOSX/ uncropped/
- __MACOSX/ uncropped/._.DS_Store
- __MACOSX/._ uncropped
- __MACOSX/._Figure S1 -01.png
- __MACOSX/._Figure S2-01.png
- __MACOSX/._Figure S3-01.png
